# Supplementary material for: Yeast-Hydrolysate-Derived 1-Methyl-1,2,3,4-tetrahydro-β-carboline-3-carboxylic Acid Inhibits Fat Accumulation during Adipocyte Differentiation
Source: Foods. 2023 Sep 18;12(18):3466. doi: 10.3390/foods12183466 (PMC10528377; doi:10.3390/foods12183466)
Supplement: Supplementary file 1 [file foods-12-03466-s001.zip]

Archive with 1 entries (1 files):
- foods-2610604-supplementary.pdf
